# Supplementary material for: A Time-Course Study of the Expression Level of Synaptic Plasticity-Associated Genes in Un-Lesioned Spinal Cord and Brain Areas in a Rat Model of Spinal Cord Injury: A Bioinformatic Approach
Source: Int J Mol Sci. 2021 Aug 10;22(16):8606. doi: 10.3390/ijms22168606 (PMC8395345; doi:10.3390/ijms22168606)
Supplement: Supplementary file 1 [file ijms-22-08606-s001.zip]

Archive with 1 entries (1 files):
- ijms-1289563-supplementary.pdf
